# Supplementary material for: Increased Preeclampsia Risk in GDM Pregnancies: The Role of SIRT1 rs12778366 Polymorphism and Telomere Length
Source: Int J Mol Sci. 2025 Mar 25;26(7):2967. doi: 10.3390/ijms26072967 (PMC11988573; doi:10.3390/ijms26072967)
Supplement: Supplementary file 1 [file ijms-26-02967-s001.zip]

Archive with 1 entries (1 files):
- ijms-3498502-supplementary.pdf
